# Supplementary material for: Targeted MicroRNA Profiling Reveals That Exendin-4 Modulates the Expression of Several MicroRNAs to Reduce Steatosis in HepG2 Cells
Source: Int J Mol Sci. 2023 Jul 18;24(14):11606. doi: 10.3390/ijms241411606 (PMC10380891; doi:10.3390/ijms241411606)
Supplement: Supplementary file 1 [file ijms-24-11606-s001.zip]

Archive with 1 entries (1 files):
- ijms-2471972-supplementary.pdf
